# Supplementary material for: Isolation and Characterization of the GmMT-II Gene and Its Role in Response to High Temperature and Humidity Stress in Glycine max
Source: Plants (Basel). 2022 Jun 3;11(11):1503. doi: 10.3390/plants11111503 (PMC9182806; doi:10.3390/plants11111503)
Supplement: Supplementary file 1 [file plants-11-01503-s001.zip]

Archive with 1 entries (1 files):
- plants-1719848-supplementary.pdf
